# Supplementary material for: Study of heavy metal resistance genes in Escherichia coli isolates from a marine ecosystem with a history of environmental pollution (arsenic, cadmium, copper, and mercury)
Source: PLoS One. 2023 Nov 16;18(11):e0294565. doi: 10.1371/journal.pone.0294565 (PMC10653420; doi:10.1371/journal.pone.0294565)
Supplement: S3 Table — (XLSX) [file pone.0294565.s003.xlsx]

## Sheet: Supplementary Table 3
Isolate Project ID	Isolate Source	Isolate Source Collection Location	Isolate NIH-NCBI Sequence Read Archive ID	Plasmid	Percent Identity Match	Percent Overlap	Total Length	Contig	Start Position	Stop Position	Plasmid NIH-NCBI Accession Number	Antibiotic Resistant (0=No, 1=Yes)	Carries Any Antibiotic Resistance Genes (0=No, 1=Yes)
339940-002-477	Central Salish Sea	Yukon Harbor	SRR11091346	IncI1-I(Alpha)	100	100	142/142	k141_481	16223	16364	AP005147	1	1
344914-013-1036	Central Salish Sea	Liberty Bay	SRR11116100	IncFIB(AP001918)	98.24	100	682/682	k141_244	21553	20872	AP001918	1	1
GG 14-6 Cef	Fresh Water	Golden Gardens	SRR10559557	IncFIA	99.74	100	388/388	k141_380	9297	9684	AP001918	1	1
PCB4Cef	Fresh Water	Piper's Creek	SRR10536659	IncI1-I(Alpha)	100	100	142/142	k141_440	1711	1852	AP005147	1	1
PCB4Cef	Fresh Water	Piper's Creek	SRR10536659	IncX1	98.4	100	374/374	k141_495	32631	32258	EU370913	1	1
EPA Dock G Cip 1#5	Harbor Seal	Manchester	SRR11068079	IncQ1	100	66.46	529/796	k141_491	664	136	M28829	1	1
HASE 6 CEF	Harbor Seal	Grays Harbor	SRR10536669	IncFIB(AP001918)	98.39	100	682/682	k141_579	7447	6766	AP001918	1	1
HASE 6 CEF	Harbor Seal	Grays Harbor	SRR10536669	IncI1-I(Alpha)	100	100	142/142	k141_385	2140	1999	AP005147	1	1
SKMMR2020-01-025 Fecal #1	Harbor Seal	Seattle	SRR11617886	IncQ1	100	66.46	529/796	k141_663	664	136	M28829	1	1
SKMMR2020-01-025 Gut #1	Harbor Seal	Seattle	SRR11621678	IncFIB(AP001918)	98.39	100	682/682	k141_277	15496	14815	AP001918	1	1
SKMMR2020-01-025 Gut #1	Harbor Seal	Seattle	SRR11621678	IncFII	100	100	261/261	k141_254	26321	26061	AY458016	1	1
SSW080719 (AN0077)	Harbor Seal	Alki Beach	SRR12584070	IncFIB(AP001918)	98.39	100	682/682	k141_559	15540	14859	AP001918	1	1
SSW082919 (AN0092)	Harbor Seal	Lincoln Park	SRR12584068	IncFIB(AP001918)	98.39	100	682/682	k141_673	15540	14859	AP001918	1	1
WDFW2019-154 (AN0107)	Harbor Seal	Bremerton	SRR12584072	Col156	98.7	100	154/154	k141_444	3779	3932	009781	1	1
WDFW2019-154 (AN0107)	Harbor Seal	Bremerton	SRR12584072	IncFII(29)	99.61	100	259/259	k141_288	40425	40167	CP003035	1	1
339942-001-501	North Salish Sea	Drayton Harbor	SRR11091347	IncX1	98.94	100	377/377	k141_131	16253	16629	JN935898	1	1
339942-002-506	North Salish Sea	Drayton Harbor	SRR11091361	IncFIB(AP001918)	98.39	100	682/682	k141_43	8593	7912	AP001918	1	1
339942-002-506	North Salish Sea	Drayton Harbor	SRR11091361	IncX1	98.94	100	377/377	k141_210	26475	26851	JN935898	1	1
339942-003-511	North Salish Sea	Drayton Harbor	SRR11091348	IncFIB(AP001918)	98.39	100	682/682	k141_281	9617	8936	AP001918	1	1
351565-001-1202	North Salish Sea	Portage Bay	SRR11230643	IncFIB(AP001918)	98.39	100	682/682	k141_125	706	1387	AP001918	1	1
351565-001-1202	North Salish Sea	Portage Bay	SRR11230643	IncQ1	100	66.46	529/796	k141_198	663	135	M28829	1	1
BR1E	River Otter	Black River	SRR11068078	IncI1-I(Alpha)	99.3	100	142/142	k141_495	20572	20713	AP005147	1	1
BR1F	River Otter	Black River	SRR10546709	IncI1-I(Alpha)	99.3	100	142/142	k141_1009	20572	20713	AP005147	1	1
CWG3J	River Otter	Cottonwood Grove Park	SRR11068088	IncI1-I(Alpha)	100	100	142/142	k141_294	3630	3771	AP005147	1	1
CWG3J	River Otter	Cottonwood Grove Park	SRR11068088	p0111	99.1	100	885/885	k141_169	25898	25014	AP010962	1	1
HAM5E	River Otter	Hamm Creek	SRR11113573	Col(pHAD28)	98.92	70.99	93/131	k141_262	521	612	KU674895	1	1
HAM5E	River Otter	Hamm Creek	SRR11113573	Col(pHAD28)	100	90.08	118/131	k141_207	1	118	KU674895	1	1
HAM5E	River Otter	Hamm Creek	SRR11113573	Col(pHAD28)	100	96.18	126/131	k141_292	511	386	KU674895	1	1
HAM5E	River Otter	Hamm Creek	SRR11113573	Col(pHAD28)	98.47	100	131/131	k141_731	75	205	KU674895	1	1
HAM5E	River Otter	Hamm Creek	SRR11113573	Col(pHAD28)	99.24	100	131/131	k141_93	93	223	KU674895	1	1
HAM5E	River Otter	Hamm Creek	SRR11113573	Col(pHAD28)	99.24	100	131/131	k141_1	164	35	KU674895	1	1
HAM5E	River Otter	Hamm Creek	SRR11113573	Col(pHAD28)	100	100	131/131	k141_781	1951	2081	KU674895	1	1
HAM5E	River Otter	Hamm Creek	SRR11113573	Col156	98.59	92.21	142/154	k141_620	3772	3913	009781	1	1
HAM5E	River Otter	Hamm Creek	SRR11113573	Col8282	99.52	100	207/207	k141_604	2453	2247	DQ995352	1	1
HAM5E	River Otter	Hamm Creek	SRR11113573	IncFII(29)	99.61	100	259/259	k141_756	30314	30056	CP003035	1	1
HAM5E	River Otter	Hamm Creek	SRR11113573	IncQ1	100	66.46	529/796	k141_723	4012	4540	M28829	1	1
HAM6D	River Otter	Hamm Creek	SRR11059190	IncI1-I(Alpha)	100	100	142/142	k141_270	16046	16187	AP005147	1	1
HAM6D	River Otter	Hamm Creek	SRR11059190	IncR	100	100	251/251	k141_433	7687	7937	DQ449578	1	1
343170-001-909	North Salish Sea	Lummi Bay	SRR11091349	Col156	98.59	92.21	142/154	k141_373	3772	3913	009781	0	1
343170-001-909	North Salish Sea	Lummi Bay	SRR11091349	IncFII(29)	99.61	100	259/259	k141_262	32118	31860	CP003035	0	1
CWG7G	River Otter	Cottonwood Grove Park	SRR10536660	IncFIB(AP001918)	98.39	100	682/682	k141_1	1299	1980	AP001918	1	0
CWG7H	River Otter	Cottonwood Grove Park	SRR11059192	IncFIB(AP001918)	98.39	100	682/682	k141_520	17903	17222	AP001918	1	0
GRNRA4F	River Otter	Green River Natural Resource Area	SRR11059194	IncY	98.95	100	765/765	k141_474	25888	25124	K02380	1	0
342381-006-850	Strait of Juan de Fuca	Dungeness Bay	SRR11251324	IncFIC(FII)	98.6	100	499/499	k141_504	1775	1277	AP001918	1	0
342381-006-850	Strait of Juan de Fuca	Dungeness Bay	SRR11251324	IncI2	99.38	100	324/324	k141_382	17508	17185	KP347127	1	0
336509-002-36	South Salish Sea	Anderson Island	SRR10451708	IncFIB(AP001918)	98.53	100	682/682	k141_574	7771	7090	AP001918	0	0
336509-007-46	South Salish Sea	Anderson Island	SRR10451711	IncFIB(pLF82-PhagePlasmid)	100	100	560/560	k141_1740	31102	30543	CU638872	0	0
336509-007-46	South Salish Sea	Anderson Island	SRR10451711	IncI2(Delta)	98.14	101.9	322/316	k141_1681	49294	49615	AP002527	0	0
335896-002-006	Central Salish Sea	Port Townsend - Hadlock Tidelands	SRR10451712	p0111	99.44	100	885/885	k141_1818	26072	25188	AP010962	0	0
GG11-1	Marine Water by Beaches	Golden Gardens	SRR10451717	IncFIA	99.48	100	388/388	k141_451	21153	21539	AP001918	0	0
GG11-1	Marine Water by Beaches	Golden Gardens	SRR10451717	IncFIB(AP001918)	98.53	100	682/682	k141_451	3982	3301	AP001918	0	0
336509-021-66	South Salish Sea	Anderson Island	SRR10451720	IncY	99.35	100	765/765	k141_490	10311	9547	K02380	0	0
338291-011-291	Central Salish Sea	Three Tree Point	SRR10451725	IncFIB(pB171)	99.22	100	643/643	k141_597	3242	2600	AB024946	0	0
338291-011-291	Central Salish Sea	Three Tree Point	SRR10451725	IncFII(pHN7A8)	98.08	100.38	261/260	k141_597	65942	65682	JN232517	0	0
HAM2C	River Otter	Hamm Creek	SRR10536658	IncFIB(AP001918)	98.97	100	682/682	k141_1520	7067	7748	AP001918	0	0
HAM2C	River Otter	Hamm Creek	SRR10536658	IncFII(pHN7A8)	98.08	100	260/260	k141_683	22227	22486	JN232517	0	0
GRNRA3B	River Otter	Green River Natural Resource Area	SRR10536662	Col(pHAD28)	100	71.76	94/131	k141_355	528	435	KU674895	0	0
GG12-1	Marine Water by Beaches	Golden Gardens	SRR10536665	IncFIB(AP001918)	98.24	100	682/682	k141_282	11633	10952	AP001918	0	0
HASE 1	Harbor Seal	NA	SRR10536670	IncFIB(AP001918)	98.39	100	682/682	k141_1066	3352	2671	AP001918	0	0
HAM5B	River Otter	Hamm Creek	SRR10536671	Col(pHAD28)	100	64.12	84/131	k141_165	1	84	KU674895	0	0
HAM5B	River Otter	Hamm Creek	SRR10536671	Col(pHAD28)	100	77.1	101/131	k141_669	101	1	KU674895	0	0
HAM5B	River Otter	Hamm Creek	SRR10536671	Col(pHAD28)	100	100	131/131	k141_1	1519	1389	KU674895	0	0
HAM5B	River Otter	Hamm Creek	SRR10536671	Col156	98.59	92.21	142/154	k141_1407	5263	5404	009781	0	0
HAM5B	River Otter	Hamm Creek	SRR10536671	Col8282	99.52	100	207/207	k141_1111	2446	2240	DQ995352	0	0
HAM5B	River Otter	Hamm Creek	SRR10536671	IncFII(29)	99.61	100	259/259	k141_417	31443	31185	CP003035	0	0
HAM5B	River Otter	Hamm Creek	SRR10536671	IncQ1	100	66.46	529/796	k141_1455	4012	4540	M28829	0	0
121 Fish	Sole	Commencement Bay	SRR10536673	IncFIC(FII)	98.6	100	499/499	k141_295	13605	14103	AP001918	0	0
121 Fish	Sole	Commencement Bay	SRR10536673	IncI2(Delta)	98.14	101.9	322/316	k141_289	4974	4653	AP002527	0	0
PCO1	Fresh Water	Piper's Creek	SRR10536674	IncFIB(AP001918)	98.83	100	682/682	k141_404	2561	3242	AP001918	0	0
PCO1	Fresh Water	Piper's Creek	SRR10536674	p0111	99.32	100	885/885	k141_336	15001	14117	AP010962	0	0
343066-006-861	South Salish Sea	Annas Bay	SRR10537329	IncFIB(AP001918)	98.97	100	682/682	k141_104	694	1375	AP001918	0	0
343066-006-861	South Salish Sea	Annas Bay	SRR10537329	IncFIB(H89-PhagePlasmid)	98.7	100	1000/1000	k141_401	6458	5459	HG530657	0	0
336975-002-121	Central Salish Sea	Holmes Harbor	SRR10600402	IncFII(pHN7A8)	98.08	100.38	261/260	k141_764	6159	6419	JN232517	0	0
343066-014-869	South Salish Sea	Annas Bay	SRR10600403	IncFIB(AP001918)	98.97	100	682/682	k141_37	2545	1864	AP001918	0	0
343066-014-869	South Salish Sea	Annas Bay	SRR10600403	IncFIB(H89-PhagePlasmid)	98.7	100	1000/1000	k141_583	78878	77879	HG530657	0	0
337639-002-216	Strait of Juan de Fuca	East Straits	SRR10609374	IncY	99.08	100	765/765	k141_683	64187	63423	K02380	0	0
337638-007-181	Central Salish Sea	South Skagit Bay	SRR10609382	IncFIB(AP001918)	98.68	100	682/682	k141_350	28769	28088	AP001918	0	0
337638-005-171	Central Salish Sea	South Skagit Bay	SRR10609383	IncFIA	99.74	100	388/388	k141_430	4173	3787	AP001918	0	0
337152-002-126	North Salish Sea	Similk Bay	SRR10609386	IncFIB(AP001918)	99.12	100	682/682	k141_860	1113	1794	AP001918	0	0
337153-001-141	North Salish Sea	Swinomish	SRR10609387	IncFIB(AP001918)	98.09	100	682/682	k141_896	2541	3222	AP001918	0	0
337152-009-136	North Salish Sea	Similk Bay	SRR10609391	IncFIB(AP001918)	99.41	100	682/682	k141_349	3764	3083	AP001918	0	0
337152-009-136	North Salish Sea	Similk Bay	SRR10609391	IncI1-I(Alpha)	100	100	142/142	k141_767	2266	2125	AP005147	0	0
337153-011-146	North Salish Sea	Swinomish	SRR10609393	IncFIB(pLF82-PhagePlasmid)	100	100	560/560	k141_408	1703	2262	CU638872	0	0
336972-002-111	North Salish Sea	Similk Bay	SRR10613302	IncFIB(AP001918)	98.24	100	682/682	k141_1613	3008	2327	AP001918	0	0
338291-001-277	Central Salish Sea	Three Tree Point	SRR10947777	IncFIA	100	100	388/388	k141_253	13946	14333	AP001918	0	0
338291-001-277	Central Salish Sea	Three Tree Point	SRR10947777	IncFIB(AP001918)	99.71	100	682/682	k141_253	3364	2683	AP001918	0	0
337638-014-211	Central Salish Sea	South Skagit Bay	SRR10947785	IncX1	98.66	100	374/374	k141_339	29567	29940	EU370913	0	0
339337-001-351	South Salish Sea	Colvos Passage	SRR10948120	IncFIB(AP001918)	98.97	100	682/682	k141_494	26931	27612	AP001918	0	0
335873-009-002	South Salish Sea	Colvos Passage	SRR10948215	IncFIB(pLF82-PhagePlasmid)	100	100	560/560	k141_939	449	1008	CU638872	0	0
335873-009-002	South Salish Sea	Colvos Passage	SRR10948215	p0111	98.53	100	885/885	k141_237	3975	4859	AP010962	0	0
338290-002-246	South Salish Sea	East Passage	SRR10948273	IncFIB(AP001918)	98.97	100	682/682	k141_685	5221	4540	AP001918	0	0
338290-008-256	South Salish Sea	East Passage	SRR10959938	IncY	99.08	100	765/765	k141_1350	23978	24742	K02380	0	0
344915-001-1040	South Salish Sea	Filucy Bay	SRR10959939	IncFIB(AP001918)	98.97	100	682/682	k141_423	2494	1813	AP001918	0	0
HAM1D	River Otter	Hamm Creek	SRR11059186	IncFIB(AP001918)	98.97	100	682/682	k141_783	7067	7748	AP001918	0	0
HAM1D	River Otter	Hamm Creek	SRR11059186	IncFII(pHN7A8)	98.08	100	260/260	k141_592	4406	4147	JN232517	0	0
GRN2B	River Otter	Green River Natural Area	SRR11059196	IncFII	100	100	261/261	k141_153	38221	37961	AY458016	0	0
GRN2B	River Otter	Green River Natural Area	SRR11059196	IncI1-I(Alpha)	100	100	142/142	k141_637	16937	17078	AP005147	0	0
GRN2B	River Otter	Green River Natural Area	SRR11059196	IncY	99.35	100	765/765	k141_1099	69029	69793	K02380	0	0
EPA Dock F#1	Harbor Seal	Manchester	SRR11067917	IncI1-I(Alpha)	100	100	142/142	k141_341	34148	34007	AP005147	0	0
EPA Dock B#1	Harbor Seal	Manchester Bay	SRR11067918	IncX4	99.73	100	374/374	k141_461	2844	2471	CP002895	0	0
EPA Dock H #1	Harbor Seal	Manchester	SRR11067919	IncI1-I(Alpha)	100	100	142/142	k141_620	34082	33941	AP005147	0	0
EPA Dock E#1	Harbor Seal	Manchester	SRR11068074	IncFII(pCoo)	98.09	100	262/262	k141_364	118	379	CR942285	0	0
WDFW2019-168 #1	Harbor Seal	Tacoma	SRR11068086	IncFIB(AP001918)	98.39	100	682/682	k141_246	17825	17144	AP001918	0	0
EPA Dock A#1	Harbor Seal	Manchester Bay	SRR11068159	IncX4	99.73	100	374/374	k141_120	1037	1410	CP002895	0	0
339934-003-466	North Salish Sea	North Skagit Bay	SRR11091351	IncFIB(AP001918)	98.39	100	682/682	k141_325	22108	21427	AP001918	0	0
339934-003-466	North Salish Sea	North Skagit Bay	SRR11091351	IncY	100	100	765/765	k141_399	36805	36041	K02380	0	0
339940-003-481	Central Salish Sea	Yukon Harbor	SRR11091352	IncFIA	99.48	100	388/388	k141_122	22415	22801	AP001918	0	0
339940-003-481	Central Salish Sea	Yukon Harbor	SRR11091352	IncFIB(AP001918)	98.53	100	682/682	k141_122	3982	3301	AP001918	0	0
339940-003-481	Central Salish Sea	Yukon Harbor	SRR11091352	IncI1-I(Alpha)	98.59	100	142/142	k141_172	2700	2559	AP005147	0	0
339940-005-486	Central Salish Sea	Yukon Harbor	SRR11091355	IncFIA	99.74	100	388/388	k141_58	41755	42141	AP001918	0	0
339940-005-486	Central Salish Sea	Yukon Harbor	SRR11091355	IncFIB(pB171)	99.38	100	643/643	k141_58	24284	23642	AB024946	0	0
339940-006-491	Central Salish Sea	Yukon Harbor	SRR11091357	IncFIB(AP001918)	98.53	100	682/682	k141_176	22015	22696	AP001918	0	0
339934-002-461	North Salish Sea	North Skagit Bay	SRR11091364	IncFIA	100	100	388/388	k141_229	5603	5990	AP001918	0	0
339934-002-461	North Salish Sea	North Skagit Bay	SRR11091364	IncFIB(AP001918)	99.71	100	682/682	k141_113	7104	7785	AP001918	0	0
340395-002-651	Strait of Juan de Fuca	Westcott Bay	SRR11113559	IncFIB(pLF82-PhagePlasmid)	100	100	560/560	k141_276	39878	39319	CU638872	0	0
339942-012-556	North Salish Sea	Drayton Harbor	SRR11113562	IncFIB(AP001918)	99.71	100	682/682	k141_275	87662	86981	AP001918	0	0
340389-001-596	Central Salish Sea	Port Townsend	SRR11113566	IncFII	98.08	100	261/261	k141_608	1099	839	AY458016	0	0
340389-002-601	Central Salish Sea	Port Townsend	SRR11113568	IncFIB(AP001918)	98.53	100	682/682	k141_288	22015	22696	AP001918	0	0
340216-003-566	Central Salish Sea	Saratoga Passage	SRR11113569	pEC4115	99.43	100	706/706	k141_400	29862	29157	11351	0	0
340216-002-561	Central Salish Sea	Saratoga Passage	SRR11113570	IncFIB(AP001918)	98.68	100	682/682	k141_212	108071	107390	AP001918	0	0
340394-001-636	Strait of Juan de Fuca	Dungeness Bay	SRR11113572	IncFIB(AP001918)	99.12	100	682/682	k141_303	7307	7988	AP001918	0	0
340394-001-636	Strait of Juan de Fuca	Dungeness Bay	SRR11113572	IncY	98.69	100	765/765	k141_316	25787	26551	K02380	0	0
340389-014-616	Central Salish Sea	Port Townsend	SRR11114576	IncFIB(H89-PhagePlasmid)	99.9	100	1000/1000	k141_286	83091	84090	HG530657	0	0
340389-017-626	Central Salish Sea	Port Townsend	SRR11114578	IncX4	99.73	100	374/374	k141_778	5798	5425	CP002895	0	0
340230-002-581	Central Salish Sea	Saratoga Passage	SRR11114579	IncFIB(AP001918)	99.56	100	682/682	k141_539	15699	16380	AP001918	0	0
339942-004-516	North Salish Sea	Drayton Harbor	SRR11114629	IncFIA	100	100	388/388	k141_345	25286	25673	AP001918	0	0
339942-004-516	North Salish Sea	Drayton Harbor	SRR11114629	IncFIB(AP001918)	98.09	100	682/682	k141_345	12098	11417	AP001918	0	0
344557-006-994	South Salish Sea	Hammersley Inlet	SRR11116072	IncFIB(H89-PhagePlasmid)	98.4	100	1000/1000	k141_161	49021	48022	HG530657	0	0
341184-003-762	North Salish Sea	Samish Bay	SRR11116076	IncFIB(H89-PhagePlasmid)	98.7	100	1000/1000	k141_235	99591	98592	HG530657	0	0
341184-003-762	North Salish Sea	Samish Bay	SRR11116076	IncI2(Delta)	98.42	100	316/316	k141_230	28358	28043	AP002527	0	0
343070-006-899	Central Salish Sea	Penn Cove	SRR11116083	IncFIB(AP001918)	98.53	100	682/682	k141_7	49393	50074	AP001918	0	0
345870-016-1114	Central Salish Sea	Penn Cove	SRR11116084	IncFIA	99.57	60.57	235/388	k141_306	23290	23056	AP001918	0	0
345870-016-1114	Central Salish Sea	Penn Cove	SRR11116084	IncFII(pHN7A8)	98.08	100	260/260	k141_281	2201	2460	JN232517	0	0
345870-016-1114	Central Salish Sea	Penn Cove	SRR11116084	p0111	98.53	100	885/885	k141_250	25460	26344	AP010962	0	0
343387-004-952	North Salish Sea	Portage Bay	SRR11116085	IncFIA	99.74	100	388/388	k141_58	39403	39017	AP001918	0	0
336039-006-31	South Salish Sea	Hood Canal 5	SRR11116088	IncX4	99.73	100	374/374	k141_361	1137	1510	CP002895	0	0
345869-001-1088	Strait of Juan de Fuca	Discovery Bay	SRR11116089	IncI1-I(Alpha)	100	100	142/142	k141_174	15895	16036	AP005147	0	0
344912-014-1026	Central Salish Sea	Port Orchard Pass	SRR11116090	IncFIB(AP001918)	99.27	100	682/682	k141_207	6922	6241	AP001918	0	0
336038-001-26	South Salish Sea	Hood Canal 6	SRR11116091	IncFIB(AP001918)	98.39	100	682/682	k141_262	7335	6654	AP001918	0	0
336038-001-26	South Salish Sea	Hood Canal 6	SRR11116091	IncI2(Delta)	98.14	101.9	322/316	k141_192	5882	5561	AP002527	0	0
345972-011-1140	North Salish Sea	Portage Bay	SRR11116094	IncFIB(AP001918)	98.24	100	682/682	k141_255	3072	3753	AP001918	0	0
343071-003-906	Central Salish Sea	Saratoga Passage	SRR11116095	IncFIB(AP001918)	98.09	100	682/682	k141_64	9283	9964	AP001918	0	0
343173-002-938	Central Salish Sea	Point Partridge	SRR11116096	IncI1-I(Alpha)	100	100	142/142	k141_100	17407	17548	AP005147	0	0
343388-004-973	North Salish Sea	Birch Bay	SRR11116097	IncFIB(H89-PhagePlasmid)	98.6	100	1000/1000	k141_184	11217	10218	HG530657	0	0
343388-004-973	North Salish Sea	Birch Bay	SRR11116097	IncFIC(FII)	98.8	100	499/499	k141_208	37190	37688	AP001918	0	0
341819-002-831	Central Salish Sea	Richmond Beach	SRR11116098	Col156	98.03	98.7	152/154	k141_129	1401	1552	009781	0	0
341819-002-831	Central Salish Sea	Richmond Beach	SRR11116098	IncI1-I(Alpha)	100	100	142/142	k141_71	34082	33941	AP005147	0	0
353986-001-1212	South Salish Sea	Hood Canal 7	SRR11116102	IncY	99.08	100	765/765	k141_101	64383	65147	K02380	0	0
343067-014-878	South Salish Sea	Hood Canal 7	SRR11116103	IncFIB(AP001918)	98.68	100	682/682	k141_118	3738	4419	AP001918	0	0
343068-001-879	South Salish Sea	Hood Canal 8	SRR11116104	IncFIB(AP001918)	98.39	100	682/682	k141_91	8279	7598	AP001918	0	0
431515-009-1248	South Salish Sea	Hood Canal 8	SRR11187232	IncFIC(FII)	99	100	499/499	k141_226	38703	38205	AP001918	0	0
431515-009-1248	South Salish Sea	Hood Canal 8	SRR11187232	p0111	98.87	100	885/885	k141_415	10156	9272	AP010962	0	0
341189-004-806	Central Salish Sea	Dabob Bay - Tarboo	SRR11187233	IncI1-I(Alpha)	100	100	142/142	k141_501	34082	33941	AP005147	0	0
345975-003-1150	Central Salish Sea	Mystery Bay	SRR11187235	IncFIB(pB171)	99.22	100	643/643	k141_420	40224	39582	AB024946	0	0
345975-003-1150	Central Salish Sea	Mystery Bay	SRR11187235	IncFII(pHN7A8)	98.08	100.38	261/260	k141_420	2940	2680	JN232517	0	0
431515-009-1249	South Salish Sea	Hood Canal 8	SRR11187240	IncFIB(AP001918)	98.39	100	682/682	k141_374	50810	50129	AP001918	0	0
341185-002-796	North Salish Sea	Chuckanut Bay South	SRR11187241	IncFIB(AP001918)	98.83	100	682/682	k141_278	2578	3259	AP001918	0	0
346298-002-1190	North Salish Sea	Buck Bay	SRR11230720	IncFIB(AP001918)	99.56	100	682/682	k141_194	5836	6517	AP001918	0	0
351561-003-1198	North Salish Sea	Lummi Island	SRR11230721	IncI1-I(Alpha)	100	100	142/142	k141_108	15987	16128	AP005147	0	0
351457-001-1194	North Salish Sea	Birch Bay - WWTP	SRR11230723	IncFIA	99.74	100	388/388	k141_130	3888	3502	AP001918	0	0
351457-001-1194	North Salish Sea	Birch Bay - WWTP	SRR11230723	IncFIB(AP001918)	98.83	100	682/682	k141_101	7992	8673	AP001918	0	0
343172-005-930	North Salish Sea	Similk Bay	SRR11237628	IncI(Gamma)	100	97.16	137/141	k141_47	400	264	AP011954	0	0
342381-013-857	Strait of Juan de Fuca	Dungeness Bay	SRR11251325	IncFIB(pB171)	99.22	100	643/643	k141_130	26795	26153	AB024946	0	0
342381-012-856	Strait of Juan de Fuca	Dungeness Bay	SRR11251326	IncFIC(FII)	98.6	100	499/499	k141_36	38341	37843	AP001918	0	0
342381-007-851	Strait of Juan de Fuca	Dungeness Bay	SRR11251329	IncI2(Delta)	98.42	100	316/316	k141_331	33390	33075	AP002527	0	0
339942-008-536	North Salish Sea	Drayton Harbor	SRR11251331	Col156	98.7	100	154/154	k141_362	3779	3932	009781	0	0
339942-008-536	North Salish Sea	Drayton Harbor	SRR11251331	IncFII(29)	99.61	100	259/259	k141_414	40425	40167	CP003035	0	0
343069-021-893	South Salish Sea	Hood Canal 9	SRR11251332	Col156	98.03	98.7	152/154	k141_180	531	682	009781	0	0
343069-021-893	South Salish Sea	Hood Canal 9	SRR11251332	IncFIB(H89-PhagePlasmid)	99.9	100	1000/1000	k141_291	10027	9028	HG530657	0	0
343069-021-893	South Salish Sea	Hood Canal 9	SRR11251332	IncFIC(FII)	98.6	100	499/499	k141_233	10256	9758	AP001918	0	0
353985-001-1210	South Salish Sea	Hood Canal 9	SRR11251333	IncFIA	100	100	388/388	k141_289	29467	29854	AP001918	0	0
353985-001-1210	South Salish Sea	Hood Canal 9	SRR11251333	IncFIB(AP001918)	99.71	100	682/682	k141_289	23693	23012	AP001918	0	0
344920-006-1064	South Salish Sea	McNeil Island SE	SRR11251334	IncFIB(H89-PhagePlasmid)	99.6	100	1000/1000	k141_259	76957	75958	HG530657	0	0
342381-002-846	Strait of Juan de Fuca	Dungeness Bay	SRR11251335	IncFIB(AP001918)	98.39	100	682/682	k141_340	7335	6654	AP001918	0	0
342381-002-846	Strait of Juan de Fuca	Dungeness Bay	SRR11251335	pEC4115	99.72	100	706/706	k141_478	2481	3186	011351	0	0
336510-003-76	South Salish Sea	Oro Bay	SRR11251337	IncFIB(AP001918)	98.68	100	682/682	k141_347	74957	75638	AP001918	0	0
340395-003-656	Strait of Juan de Fuca	Westcott Bay	SRR11251338	IncFIB(AP001918)	98.09	100	682/682	k141_542	708	27	AP001918	0	0
340395-003-656	Strait of Juan de Fuca	Westcott Bay	SRR11251338	IncFII(pHN7A8)	98.08	100	260/260	k141_378	1036	1295	JN232517	0	0
342381-004-848	Strait of Juan de Fuca	Dungeness Bay	SRR11251365	IncI1-I(Alpha)	100	100	142/142	k141_256	34082	33941	AP005147	0	0
342381-004-848	Strait of Juan de Fuca	Dungeness Bay	SRR11251365	IncY	98.82	99.61	762/765	k141_228	25902	25141	K02380	0	0
342381-003-847	Strait of Juan de Fuca	Dungeness Bay	SRR11251366	Col156	99	64.94	100/154	k141_430	413	314	009781	0	0
342381-003-847	Strait of Juan de Fuca	Dungeness Bay	SRR11251366	Col156	99.21	81.82	126/154	k141_667	1	126	009781	0	0
342381-003-847	Strait of Juan de Fuca	Dungeness Bay	SRR11251366	Col156	98.05	100	154/154	k141_21	169	322	009781	0	0
342381-003-847	Strait of Juan de Fuca	Dungeness Bay	SRR11251366	Col156	98.7	100	154/154	k141_339	175	22	009781	0	0
342381-003-847	Strait of Juan de Fuca	Dungeness Bay	SRR11251366	Col156	99.35	100	154/154	k141_491	3387	3540	009781	0	0
342381-003-847	Strait of Juan de Fuca	Dungeness Bay	SRR11251366	IncFIC(FII)	99	100	499/499	k141_597	51076	51574	AP001918	0	0
343171-001-911	North Salish Sea	Swinomish	SRR11536631	IncFIB(AP001918)	99.71	100	682/682	k141_38	93641	92960	AP001918	0	0
336510-005-86	South Salish Sea	Oro Bay	SRR11536633	IncFIB(AP001918)	98.68	100	682/682	k141_307	18153	18834	AP001918	0	0
336510-004-81	South Salish Sea	Oro Bay	SRR11536634	IncFIB(AP001918)	98.53	100	682/682	k141_157	5642	4961	AP001918	0	0
343171-003-913	North Salish Sea	Swinomish	SRR11536635	p0111	98.53	100	885/885	k141_105	3974	4858	AP010962	0	0
343171-009-919	North Salish Sea	Swinomish	SRR11536637	IncFIB(AP001918)	98.53	100	682/682	k141_82	736	1417	AP001918	0	0
343171-009-919	North Salish Sea	Swinomish	SRR11536637	p0111	98.53	100	885/885	k141_352	8285	9169	AP010962	0	0
343070-005-898	Central Salish Sea	Penn Cove	SRR11621680	IncFIB(AP001918)	98.97	100	682/682	k141_49	21370	22051	AP001918	0	0
354779-001-1216	North Salish Sea	Buck Bay	SRR11960528	IncFII(pEH01)	99.17	100	726/726	k141_590	17927	18652	CP063521.1	0	0
354779-001-1216	North Salish Sea	Buck Bay	SRR11960528	IncX4	99.73	100	374/374	k141_1191	301	674	CP002895	0	0
338497-010-346	Central Salish Sea	Port Susan	SRR11960622	IncFIA	100	100	388/388	k141_179	68246	67859	AP001918	0	0
338497-010-346	Central Salish Sea	Port Susan	SRR11960622	IncFIB(AP001918)	99.71	100	682/682	k141_179	78852	79533	AP001918	0	0
342381-008-852	Strait of Juan de Fuca	Dungeness Bay	SRR11960624	IncFIC(FII)	99	100	499/499	k141_192	38015	37517	AP001918	0	0
339934-001-456	North Salish Sea	North Skagit Bay	SRR11960625	IncFIA	99.74	100	388/388	k141_212	3888	3502	AP001918	0	0
339934-001-456	North Salish Sea	North Skagit Bay	SRR11960625	IncFIB(AP001918)	99.71	100	682/682	k141_162	7989	8670	AP001918	0	0
338292-004-296	South Salish Sea	Poverty Bay	SRR11960626	IncX4	99.73	100	374/374	k141_149	2156	1783	CP002895	0	0
340395-010-671	Strait of Juan de Fuca	Westcott Bay	SRR11960631	IncFIB(AP001918)	99.12	100	682/682	k141_165	16227	16908	AP001918	0	0
342381-011-855	Strait of Juan de Fuca	Dungeness Bay	SRR12071681	IncI1-I(Alpha)	100	100	142/142	k141_117	34082	33941	AP005147	0	0
335898-001-16	South Salish Sea	Quilcene- Pt Whitney Lagoon	SRR12071682	IncFII	98.08	100	261/261	k141_394	220	480	AY458016	0	0
342381-009-853	Strait of Juan de Fuca	Dungeness Bay	SRR12071683	IncFIB(H89-PhagePlasmid)	98.3	100	1000/1000	k141_556	79076	78077	HG530657	0	0
341192-001-816	South Salish Sea	Quilcene- Pt Whitney Lagoon	SRR12071684	Col156	98.03	98.7	152/154	k141_259	3585	3434	009781	0	0
341192-001-816	South Salish Sea	Quilcene- Pt Whitney Lagoon	SRR12071684	IncFIC(FII)	98.6	100	499/499	k141_1	28241	27743	AP001918	0	0
354784-002-1222	North Salish Sea	Shoal Bay	SRR12174400	IncI2(Delta)	100	100	316/316	k141_170	28198	27883	AP002527	0	0
354785-003-1224	North Salish Sea	Upright Channel	SRR12174404	IncFIB(pB171)	99.38	100	643/643	k141_249	8010	7368	AB024946	0	0
354786-001-1226	North Salish Sea	Portage Bay	SRR12174406	IncFIB(K)	98.93	100	560/560	k141_236	2590	3149	JN233704	0	0
354786-001-1226	North Salish Sea	Portage Bay	SRR12174406	IncR	100	100	251/251	k141_113	852	1102	DQ449578	0	0
354786-001-1226	North Salish Sea	Portage Bay	SRR12174406	IncY	99.48	100	765/765	k141_180	5471	4707	K02380	0	0
EJC-2019-16 (AN0015)	Harbor Seal	Port Townsend	SRR12424848	IncFIA	99.72	93.56	363/388	k141_209	4233	3871	AP001918	0	0
EJC-2019-16 (AN0015)	Harbor Seal	Port Townsend	SRR12424848	IncFIB(AP001918)	98.39	100	682/682	k141_145	22641	21960	AP001918	0	0
EJC-2019-16 (AN0015)	Harbor Seal	Port Townsend	SRR12424848	IncI1-I(Alpha)	100	100	142/142	k141_253	29341	29200	AP005147	0	0
19Pv15JulWI-06 (AN0016)	Harbor Seal	Greenbank	SRR12424850	Col156	98.7	100	154/154	k141_267	3779	3932	009781	0	0
19Pv15JulWI-06 (AN0016)	Harbor Seal	Greenbank	SRR12424850	IncFII(29)	99.61	100	259/259	k141_246	40425	40167	CP003035	0	0
2018-SJ069 (AN0019)	Harbor Seal	Evans Cove	SRR12424854	IncX1	98.93	100	374/374	k141_112	5894	5521	EU370913	0	0
2018-SJ069 (AN0019)	Harbor Seal	Evans Cove	SRR12424854	IncX4	100	100	712/712	k141_39	5120	4409	FN543504	0	0
SSW011219 (AN0008)	Harbor Seal	Alki Beach	SRR12424855	IncX4	99.73	100	374/374	k141_596	2929	2556	CP002895	0	0
2019-SJ013 (AN0032)	Harbor Seal	Orcas Island	SRR12424858	IncFIA	99.23	100	388/388	k141_151	32316	32702	AP001918	0	0
2019-SJ013 (AN0032)	Harbor Seal	Orcas Island	SRR12424858	IncFIB(AP001918)	98.83	100	682/682	k141_151	17403	16722	AP001918	0	0
CRC-1744 (AN0045)	Harbor Seal	Hood Canal	SRR12424859	IncFII(pEH01)	99.17	100	726/726	k141_497	17991	18716	CP063521.1	0	0
2019-SJ053 (AN0098)	Harbor Seal	San Juan Island	SRR12584073	IncFII(pEH01)	99.17	100	726/726	k141_513	17927	18652	CP063521.1	0	0
2019-SJ053 (AN0098)	Harbor Seal	San Juan Island	SRR12584073	IncFII(pHN7A8)	98.08	100	260/260	k141_458	4266	4007	JN232517	0	0
2019-SJ053 (AN0098)	Harbor Seal	San Juan Island	SRR12584073	IncI1-I(Alpha)	99.3	100	142/142	k141_670	37230	37371	AP005147	0	0
2019-SJ053 (AN0098)	Harbor Seal	San Juan Island	SRR12584073	IncX4	99.86	100	712/712	k141_504	16942	17653	FN543504	0	0
SSW082419 (AN0114)	Harbor Seal	Lowman Beach Park	SRR12584074	IncFIB(AP001918)	98.24	100	682/682	k141_208	13222	12541	AP001918	0	0
SSW082419 (AN0114)	Harbor Seal	Lowman Beach Park	SRR12584074	IncFIC(FII)	99.8	100	499/499	k141_341	4331	4829	AP001918	0	0
EJC-2019-22 (AN0104)	Harbor Seal	Fort Flagler Historical State Park	SRR12584079	IncFIA	99.74	98.45	382/388	k141_263	3424	3805	AP001918	0	0
GI19-26 (AN0102)	Harbor Seal	Gertrude Island	SRR12584080	IncFIB(AP001918)	98.39	100	682/682	k141_335	1285	1966	AP001918	0	0
WDFW2019-107 (AN0070)	Harbor Seal	Poulsbo	SRR12584082	IncFIB(AP001918)	98.39	100	682/682	k141_256	73529	74210	AP001918	0	0
19Pv28AugWI-13 (AN0088)	Harbor Seal	Admiralty Bay	SRR12584083	Col156	99.35	100	154/154	k141_1576	2465	2618	009781	0	0
19Pv28AugWI-13 (AN0088)	Harbor Seal	Admiralty Bay	SRR12584083	Col440II	98.23	100	282/282	k141_1080	4665	4946	CP023921	0	0
19Pv28AugWI-13 (AN0088)	Harbor Seal	Admiralty Bay	SRR12584083	IncFIB(AP001918)	99.41	100	682/682	k141_7	16443	17124	AP001918	0	0
19Pv28AugWI-13 (AN0088)	Harbor Seal	Admiralty Bay	SRR12584083	IncI1-I(Alpha)	100	100	142/142	k141_1038	15273	15414	AP005147	0	0
WDFW2019-112 (AN0071)	Harbor Seal	Longbranch	SRR12584086	IncY	99.48	100	765/765	k141_494	39571	38807	K02380	0	0
GI19-27 (AN0103)	Harbor Seal	Gertrude Island	SRR12584089	IncFII(pCoo)	98.09	100	262/262	k141_225	118	379	CR942285	0	0
CRC-1773 (AN0117)	Harbor Seal	Billy Frank Jr. Nisqually National Wildlife Refuge	SRR12586813	IncFIA	98.97	100	388/388	k141_293	91109	91495	AP001918	0	0
WDFW2019-147 (AN0110)	Harbor Porpoise	Fox Island	SRR12586814	IncI1-I(Alpha)	100	100	142/142	k141_220	30144	30003	AP005147	0	0
WDFW2019-147 (AN0110)	Harbor Porpoise	Fox Island	SRR12586814	IncY	98.69	100	765/765	k141_174	68760	69524	K02380	0	0
2019-SJ058 (AN0097)	Harbor Seal	Shaw Island	SRR12586816	Col156	98.7	100	154/154	k141_511	3779	3932	009781	0	0
2019-SJ058 (AN0097)	Harbor Seal	Shaw Island	SRR12586816	IncFII(29)	99.61	100	259/259	k141_88	40425	40167	CP003035	0	0
CRC-1772 (AN0118)	Harbor Seal	Harstine Island	SRR12586821	Col156	98.03	98.7	152/154	k141_894	643	794	009781	0	0
CRC-1772 (AN0118)	Harbor Seal	Harstine Island	SRR12586821	IncFII(pHN7A8)	98.08	100	260/260	k141_436	2525	2266	JN232517	0	0
19Pp14JulWI-01 (AN0056)	Harbor Porpoise	Whidbey Island	SRR12586824	Col(BS512)	98.28	100	233/233	k141_206	265	497	010656	0	0
19Pp14JulWI-01 (AN0056)	Harbor Porpoise	Whidbey Island	SRR12586824	IncFIB(AP001918)	98.39	100	682/682	k141_350	1572	2253	AP001918	0	0
19Pp14JulWI-01 (AN0056)	Harbor Porpoise	Whidbey Island	SRR12586824	IncFII	100	100	261/261	k141_205	3070	2810	AY458016	0	0
19Pp14JulWI-01 (AN0056)	Harbor Porpoise	Whidbey Island	SRR12586824	IncI2(Delta)	98.14	101.9	322/316	k141_453	7703	7382	AP002527	0	0
420732-003-1245	North Salish Sea	Drayton Harbor	SRR12643343	IncI1-I(Alpha)	100	100	142/142	k141_263	44096	44237	AP005147	0	0
440685-004-1265	Strait of Juan de Fuca	Discovery Bay	SRR12643346	IncFIB(AP001918)	98.24	100	682/682	k141_232	54693	54012	AP001918	0	0
440685-007-1267	Strait of Juan de Fuca	Discovery Bay	SRR12643353	Col156	98.03	98.7	152/154	k141_365	3843	3994	009781	0	0
440685-007-1267	Strait of Juan de Fuca	Discovery Bay	SRR12643353	IncFIB(AP001918)	98.97	100	682/682	k141_82	13976	14657	AP001918	0	0
340983-002-726	South Salish Sea	Vaughn Bay	SRR12643357	IncI2(Delta)	100	100	316/316	k141_365	30131	30446	AP002527	0	0
340983-002-726	South Salish Sea	Vaughn Bay	SRR12643357	IncY	99.74	100	765/765	k141_134	66054	66818	K02380	0	0
340983-005-741	South Salish Sea	Vaughn Bay	SRR12643358	IncI2(Delta)	100	100	316/316	k141_143	27383	27068	AP002527	0	0
340983-005-741	South Salish Sea	Vaughn Bay	SRR12643358	IncY	99.74	100	765/765	k141_231	25047	24283	K02380	0	0
420731-001-1243	North Salish Sea	Birch Bay	SRR12643360	IncFIA	100	100	388/388	k141_170	22860	23247	AP001918	0	0
420731-001-1243	North Salish Sea	Birch Bay	SRR12643360	IncFIB(AP001918)	98.97	100	682/682	k141_170	12267	11586	AP001918	0	0
435058-007-1255	Strait of Juan de Fuca	Westcott Bay	SRR12643365	IncFIB(AP001918)	98.24	100	682/682	k141_185	54693	54012	AP001918	0	0
435058-003-1251	Strait of Juan de Fuca	Westcott Bay	SRR12643367	IncFIB(AP001918)	98.53	100	682/682	k141_124	2579	3260	AP001918	0	0
440685-017-1273	Strait of Juan de Fuca	Discovery Bay	SRR12663940	IncFIB(AP001918)	98.24	100	682/682	k141_281	67706	68387	AP001918	0	0
440688-002-1275	Strait of Juan de Fuca	Dungeness Bay	SRR12663941	IncFIA	99.57	60.57	235/388	k141_127	375	141	AP001918	0	0
440688-002-1275	Strait of Juan de Fuca	Dungeness Bay	SRR12663941	IncX1	99.47	100	377/377	k141_461	13352	12976	JN935898	0	0
440685-011-1271	Strait of Juan de Fuca	Discovery Bay	SRR12663943	IncFIA	100	93.3	362/388	k141_386	26633	26994	AP001918	0	0
440685-012-1272	Strait of Juan de Fuca	Discovery Bay	SRR12663944	IncFIB(AP001918)	98.83	100	682/682	k141_173	2578	3259	AP001918	0	0
440688-003-1276	Strait of Juan de Fuca	Dungeness Bay	SRR12706037	IncFIB(AP001918)	98.24	100	682/682	k141_168	904	1585	AP001918	0	0
440685-009-1269	Strait of Juan de Fuca	Discovery Bay	SRR12706041	IncFIB(AP001918)	98.24	100	682/682	k141_401	67706	68387	AP001918	0	0
440818-004-1279	Strait of Juan de Fuca	Dungeness Bay	SRR12777348	IncFIB(AP001918)	98.39	100	682/682	k141_197	15550	14869	AP001918	0	0
440818-006-1281	Strait of Juan de Fuca	Dungeness Bay	SRR12777351	IncI2(Delta)	100	100	316/316	k141_252	9601	9286	AP002527	0	0
440818-006-1281	Strait of Juan de Fuca	Dungeness Bay	SRR12777351	IncY	98.95	100	765/765	k141_251	41027	40263	K02380	0	0
440818-011-1282	Strait of Juan de Fuca	Dungeness Bay	SRR12824293	p0111	98.53	100	885/885	k141_360	489	1373	AP010962	0	0
